# Supplementary material for: Fluorogenic properties of 4-dimethylaminocinnamaldehyde (DMACA) enable high resolution imaging of cell-wall-bound proanthocyanidins in plant root tissues
Source: Front Plant Sci. 2023 Jan 16;13:1060804. doi: 10.3389/fpls.2022.1060804 (PMC9884812; doi:10.3389/fpls.2022.1060804)
Supplement: Supplementary file 2 [file Table_1.xlsx]

## Sheet: Supp Table1
Supplementary Table 1. The list of proanthocyanidins (PAs) detected in the PA fraction isolated from hybrid aspen roots. The PA fraction was analysed by UPLC-MS-ESI-QTOF in positive and negative ionization modes. The values are peak areas.
	Compound Name	Compound	Formula	Mass measured	RT (Retention time min)	Mass exact	Polarity	PA_1	PA_2	PA_3
1	Phenylalanine-13C9 [M+H]+	internal standard	[13C]9 H11 N O2	174.109	1.61		POS	939816	780343	1.2273e+06
2	Caffeine-trimethyl-13C3 [M+H]+	internal standard	C5 [13C]3 H10 N4 O2	197.091	2.71		POS	375783	270299	406709
3	Cholic Acid-2,2,4,4-D4 [M+NH4]+	internal standard	C24 H39 D4 N O5	429.339	5.37		POS	217913	169986	280146
4	Prodelphinidin (trimer)	tannin	C45 H38 O19	882.199	1.6	882.201	POS	121019	98733.1	104124
5	Procyanidin A-type	tannin	C30 H24 O12	576.126	1.67	576.127	POS	73950.8	55976.9	54361.6
6	Procyanidin C-type (trimer)	tannin	C45 H38 O18	866.206	1.68	866.206	POS	1.77143e+06	1.40532e+06	1.42931e+06
7	(Epi)gallocatechin	tannin	C15 H14 O7	306.074	1.85	306.074	POS	28789.9	22492.4	20065.4
8	Prodelphinidin (dimer)	tannin	C30 H26 O13	594.137	1.9	594.137	POS	87187.1	69214.4	66712.3
9	Procyanidin B-type (dimer)	tannin	C30 H26 O12	578.142	2.32	578.142	POS	1.93523e+06	1.60512e+06	1.5805e+06
10	Procyanidin A-type (trimer)	tannin	C45 H36 O18	864.189	2.39	864.19	POS	30668.7	30486.9	31779.6
11	Procyanidin A-type	tannin	C30 H24 O12	576.127	2.42	576.127	POS	254770	215126	209156
12	Procyanidin C-type (trimer)	tannin	C45 H38 O18	866.206	2.42	866.206	POS	4.47753e+06	4.18179e+06	4.16114e+06
13	(Epi)gallocatechin	tannin	C15 H14 O7	306.073	2.47	306.074	POS	23803.2	23319.3	22684.9
14	Procyanidin C-type (trimer)	tannin	C45 H38 O18	866.206	2.55	866.206	POS	1.01238e+06	879713	870314
15	Procyanidin (tetramer)	tannin	C60 H50 O24	1154.27	2.56	1154.27	POS	938791	828466	828838
16	(+)Catechin	tannin	C15 H14 O6	290.079	2.59	290.079	POS	309245	248723	249838
17	Procyanidin (pentamer)	tannin	C75 H62 O30	1442.33	2.74	1442.33	POS	266206	283210	293431
18	Procyanidin B-type (dimer)	tannin	C30 H26 O12	578.142	2.9	578.142	POS	112731	117666	123171
19	Procyanidin C-type (trimer)	tannin	C45 H38 O18	866.206	2.95	866.206	POS	637681	715383	732962
20	Procyanidin B-type (dimer)	tannin	C30 H26 O12	578.143	3.07	578.142	POS	55444.7	72834.8	71926.6
21	Procyanidin C-type (trimer)	tannin	C45 H38 O18	866.205	3.1	866.206	POS	63924.4	80237.9	78243.7
22	Salicylic acid-D4 [M-H]-	internal standard	C7 H2 D4 O3	142.057	3.78		NEG	61105	81424.4	131675
23	Phenylalanine-13C9 [M-H]-	internal standard	[13C]9 H11 N O2	174.109	1.61		NEG	4634.01	7445.97	11899.2
24	Caffeic Acid-13C9 [M-H]-	internal standard	[13C]9 H8 O4	189.072	2.87		NEG	21227.1	29680	49984
25	Myristic acid-13C3 [M+H]-	internal standard	C11 [13C]3 H28 O2	231.219	6.86		NEG	14799.3	18067.9	16804.8
26	Hexadecanoic acid-13C4 [M+H]-	internal standard	C12 [13C]4 H32 O2	260.253	7.22		NEG	8230.94	15956.5	6225.61
27	Cholic Acid-2,2,4,4-D4 [M-H]-	internal standard	C24 H36 D4 O5	412.312	5.37		NEG	321305	244302	413022
28	Prodelphinidin (trimer)	tannin	C45 H38 O19	882.2	1.57	882.201	NEG	155251	152848	142025
29	Procyanidin C-type (trimer)	tannin	C45 H38 O18	866.205	1.68	866.206	NEG	1.62614e+06	1.55949e+06	1.51462e+06
30	Procyanidin A-type	tannin	C30 H24 O12	576.126	1.69	576.127	NEG	18615	18799	17593.3
31	Prodelphinidin (trimer)	tannin	C45 H38 O19	882.199	1.72	882.201	NEG	30869.6	28031.5	30339.1
32	(Epi)gallocatechin	tannin	C15 H14 O7	306.074	1.84	306.074	NEG	32649	33095.2	29412.7
33	Prodelphinidin (dimer)	tannin	C30 H26 O13	594.137	1.9	594.137	NEG	34594.8	66511.3	64849.9
34	Procyanidin B-type (dimer)	tannin	C30 H26 O12	578.142	2.32	578.142	NEG	2.95265e+06	2.71163e+06	2.70363e+06
35	Procyanidin A-type	tannin	C30 H24 O12	576.126	2.34	576.127	NEG	274364	286763	279936
36	Procyanidin A-type (trimer)	tannin	C45 H36 O18	864.189	2.39	864.19	NEG	49771.1	46053.7	43997.2
37	Procyanidin C-type (trimer)	tannin	C45 H38 O18	866.204	2.42	866.206	NEG	9.06517e+06	9.33054e+06	9.36917e+06
38	Procyanidin C-type (trimer)	tannin	C45 H38 O18	866.205	2.54	866.206	NEG	2.32778e+06	2.17574e+06	2.26621e+06
39	Procyanidin (tetramer)	tannin	C60 H50 O24	1154.27	2.56	1154.27	NEG	1.7814e+06	1.69785e+06	1.70845e+06
40	(+)Catechin	tannin	C15 H14 O6	290.079	2.58	290.079	NEG	485965	486934	479077
41	Procyanidin A-type (trimer)	tannin	C45 H36 O18	864.189	2.6	864.19	NEG	178683	195337	199927
42	Procyanidin (pentamer)	tannin	C75 H62 O30	1442.33	2.73	1442.33	NEG	264911	282550	282209
43	Procyanidin B-type (dimer)	tannin	C30 H26 O12	578.142	2.89	578.142	NEG	63067.8	84540.5	77689.1
44	Procyanidin C-type (trimer)	tannin	C45 H38 O18	866.205	2.96	866.206	NEG	1.18319e+06	1.49783e+06	1.51529e+06
45	Procyanidin B-type (dimer)	tannin	C30 H26 O12	578.141	3.08	578.142	NEG	49325.2	63287.9	60818.5
46	Procyanidin C-type (trimer)	tannin	C45 H38 O18	866.205	3.1	866.206	NEG	121867	166601	158217

## Sheet: Supp Table2
Supplementary Table 2. Fluorescence spectral properties of the PA compounds used in this study including excitation and emission maxima with respective full width at half maximum (FWHM) and Stokes shift (Δλ).
Compound	λex_max (nm)	Ex_FWHM	λem_max (nm)	Em_FWHM	The Stokes shift (Δλ)
name		(nm)		(nm)	(nm)
Procyanidin B2	660	39.92	700	59.85	40
Catechin	660	29.91	680	69.84	20
Epigallocatechin	650	69.97	680	59.9	30
Procyanidin A2	640	57.85	680	53.35	40
Poplar PAs	630	60.96	680	51.25	50
